# Supplementary material for: Redescription of Borboropactusjiangyong Yin, Peng, Yan & Kim, 2004 (Araneae, Thomisidae), with the first description of the male
Source: Zookeys. 2019 Aug 7;870:137–48. doi: 10.3897/zookeys.870.35230 (PMC6694079; doi:10.3897/zookeys.870.35230)
Supplement: XML Treatment for Borboropactus [file zookeys.870.35230-treatment1.xml]

<!DOCTYPE tp:taxon-treatment
  PUBLIC "-//TaxonX//DTD Taxonomic Treatment Publishing DTD v0 20100105//EN" "tax-treatment-NSO.dtd">
<tp:taxon-treatment xmlns:tp="http://www.plazi.org/taxpub"><tp:treatment-meta><kwd-group><label>Taxon classification</label><kwd><named-content xmlns:xlink="http://www.w3.org/1999/xlink" content-type="kingdom">Animalia</named-content></kwd><kwd><named-content xmlns:xlink="http://www.w3.org/1999/xlink" content-type="order">Araneae</named-content></kwd><kwd><named-content xmlns:xlink="http://www.w3.org/1999/xlink" content-type="family">Thomisidae</named-content></kwd></kwd-group><mixed-citation publication-type="journal"><person-group><name><surname>Meng</surname><given-names>Ze-Yuan</given-names></name><name><surname>Luo</surname><given-names>Hui-Pu</given-names></name><name><surname>Xiao</surname><given-names>Yong-Hong</given-names></name><name><surname>Xu</surname><given-names>Xiang</given-names></name><name><surname>Liu</surname><given-names>Ke-Ke</given-names></name></person-group><article-title>Redescription of <italic><tp:taxon-name><tp:taxon-name-part taxon-name-part-type="genus" reg="Borboropactus">Borboropactus</tp:taxon-name-part> <tp:taxon-name-part taxon-name-part-type="species" reg="jiangyong">jiangyong</tp:taxon-name-part></tp:taxon-name></italic> Yin, Peng, Yan &amp; Kim, 2004 (<tp:taxon-name><tp:taxon-name-part taxon-name-part-type="order">Araneae</tp:taxon-name-part></tp:taxon-name>, <tp:taxon-name><tp:taxon-name-part taxon-name-part-type="family">Thomisidae</tp:taxon-name-part></tp:taxon-name>), with the first description of the male</article-title><source>Zookeys</source><day>07</day><month>8</month><year>2019</year><volume>870</volume><fpage>137</fpage><lpage>148</lpage><pub-id pub-id-type="doi">10.3897/zookeys.870.35230</pub-id></mixed-citation></tp:treatment-meta><tp:nomenclature><label>Genus</label><tp:taxon-name><object-id xmlns:xlink="http://www.w3.org/1999/xlink" content-type="arpha" xlink:type="simple">247071EEC47058E98D248FD06362D31F</object-id>
              <tp:taxon-name-part taxon-name-part-type="genus" reg="Borboropactus">Borboropactus</tp:taxon-name-part>
            </tp:taxon-name><tp:taxon-authority>Simon, 1884</tp:taxon-authority></tp:nomenclature><tp:treatment-sec sec-type="diagnosis" id="SECID0EFBAE"><title>Diagnosis.</title><p>This genus can be easily distinguished from other genera in thomisid spiders by the body covered with numerous club-shaped hairs; posterior eye row recurved in dorsal view; chelicerae toothed on both margins and with small teeth within its furrow; leg I powerful and distinctly the longest with the femur thickened prolaterally, bearing tubercles/spines, and with a depression; legs I and II with paired ventral tibial and metatarsal spines; legs III and IV without spines; metatarsal trichobothria with expansion, tarsal on sensory field with bumps in a long unexpanded area; presence of the tarsal pit organ (a special large leg sense organ); proclaw with a special patch of teeth; female epigynum teeth well developed; male palpal tibia with a retrodistal apophysis, bulbus simple and prominent, median apophysis present, conductor present or absent. See also <xref ref-type="bibr" rid="B12">Wunderlich (2004b)</xref> for a diagnosis of the genus and <xref ref-type="bibr" rid="B11">Wunderlich (2004a)</xref>, <xref ref-type="bibr" rid="B2">Benjamin et al. (2008)</xref>, <xref ref-type="bibr" rid="B1">Benjamin (2011)</xref>, <xref ref-type="bibr" rid="B4">Ramírez (2014)</xref> and this paper for species descriptions.</p></tp:treatment-sec><ref-list><ref id="B12"><mixed-citation xmlns:xlink="http://www.w3.org/1999/xlink" xlink:type="simple"><person-group><name name-style="western"><surname>Wunderlich</surname><given-names>J</given-names></name></person-group> (<year>2004b</year>) <article-title>The new spider (<tp:taxon-name><tp:taxon-name-part taxon-name-part-type="order">Araneae</tp:taxon-name-part></tp:taxon-name>) family <tp:taxon-name><tp:taxon-name-part taxon-name-part-type="family">Borboropactidae</tp:taxon-name-part></tp:taxon-name> from the tropics and fossil in Baltic amber.</article-title><source>Beiträge zur Araneologie</source><volume>3</volume>: <fpage>1737</fpage>–<lpage>1746</lpage>.</mixed-citation></ref><ref id="B11"><mixed-citation xmlns:xlink="http://www.w3.org/1999/xlink" xlink:type="simple"><person-group><name name-style="western"><surname>Wunderlich</surname><given-names>J</given-names></name></person-group> (<year>2004a</year>) <article-title>Fossil crab spiders (<tp:taxon-name><tp:taxon-name-part taxon-name-part-type="order">Araneae</tp:taxon-name-part></tp:taxon-name>: <tp:taxon-name><tp:taxon-name-part taxon-name-part-type="family">Thomisidae</tp:taxon-name-part></tp:taxon-name>) in Baltic and Dominican amber.</article-title><source>Beiträge zur Araneologie</source><volume>3</volume>: <fpage>1747</fpage>–<lpage>1760</lpage>.</mixed-citation></ref><ref id="B2"><mixed-citation xmlns:xlink="http://www.w3.org/1999/xlink" xlink:type="simple"><person-group><name name-style="western"><surname>Benjamin</surname><given-names>SP</given-names></name><name name-style="western"><surname>Dimitrov</surname><given-names>D</given-names></name><name name-style="western"><surname>Gillespie</surname><given-names>RG</given-names></name><name name-style="western"><surname>Hormiga</surname><given-names>G</given-names></name></person-group> (<year>2008</year>) <article-title>Family ties: molecular phylogeny of crab spiders (<tp:taxon-name><tp:taxon-name-part taxon-name-part-type="order">Araneae</tp:taxon-name-part></tp:taxon-name>: <tp:taxon-name><tp:taxon-name-part taxon-name-part-type="family">Thomisidae</tp:taxon-name-part></tp:taxon-name>).</article-title><source>Cladistics</source><volume>24</volume>: <fpage>708</fpage>–<lpage>722</lpage>. <ext-link xlink:type="simple" ext-link-type="doi" xlink:href="10.1111/j.1096-0031.2008.00202.x">https://doi.org/10.1111/j.1096-0031.2008.00202.x</ext-link></mixed-citation></ref><ref id="B1"><mixed-citation xmlns:xlink="http://www.w3.org/1999/xlink" xlink:type="simple"><person-group><name name-style="western"><surname>Benjamin</surname><given-names>SP</given-names></name></person-group> (<year>2011</year>) <article-title>Phylogenetics and comparative morphology of crab spiders (<tp:taxon-name><tp:taxon-name-part taxon-name-part-type="order">Araneae</tp:taxon-name-part></tp:taxon-name>: Dionycha, <tp:taxon-name><tp:taxon-name-part taxon-name-part-type="family">Thomisidae</tp:taxon-name-part></tp:taxon-name>).</article-title><source>Zootaxa</source><volume>3080</volume>: <fpage>1</fpage>–<lpage>108</lpage>. <ext-link xlink:type="simple" ext-link-type="doi" xlink:href="10.11646/zootaxa.3080.1.1">https://doi.org/10.11646/zootaxa.3080.1.1</ext-link></mixed-citation></ref><ref id="B4"><mixed-citation xmlns:xlink="http://www.w3.org/1999/xlink" xlink:type="simple"><person-group><name name-style="western"><surname>Ramírez</surname><given-names>MJ</given-names></name></person-group> (<year>2014</year>) <article-title>The morphology and phylogeny of dionychan spiders (<tp:taxon-name><tp:taxon-name-part taxon-name-part-type="order">Araneae</tp:taxon-name-part></tp:taxon-name>: <tp:taxon-name><tp:taxon-name-part taxon-name-part-type="suborder">Araneomorphae</tp:taxon-name-part></tp:taxon-name>).</article-title><source>Bulletin of the American Museum of Natural History</source><volume>390</volume>: <fpage>1</fpage>–<lpage>374</lpage>. <ext-link xlink:type="simple" ext-link-type="doi" xlink:href="10.1206/821.1">https://doi.org/10.1206/821.1</ext-link></mixed-citation></ref></ref-list></tp:taxon-treatment>
