# Supplementary material for: Redescription of Borboropactusjiangyong Yin, Peng, Yan & Kim, 2004 (Araneae, Thomisidae), with the first description of the male
Source: Zookeys. 2019 Aug 7;870:137–48. doi: 10.3897/zookeys.870.35230 (PMC6694079; doi:10.3897/zookeys.870.35230)
Supplement: XML Treatment for Borboropactus jiangyong [file zookeys.870.35230-treatment2.xml]

<!DOCTYPE tp:taxon-treatment
  PUBLIC "-//TaxonX//DTD Taxonomic Treatment Publishing DTD v0 20100105//EN" "tax-treatment-NSO.dtd">
<tp:taxon-treatment xmlns:tp="http://www.plazi.org/taxpub"><tp:treatment-meta><kwd-group><label>Taxon classification</label><kwd><named-content xmlns:xlink="http://www.w3.org/1999/xlink" content-type="kingdom">Animalia</named-content></kwd><kwd><named-content xmlns:xlink="http://www.w3.org/1999/xlink" content-type="order">Araneae</named-content></kwd><kwd><named-content xmlns:xlink="http://www.w3.org/1999/xlink" content-type="family">Thomisidae</named-content></kwd></kwd-group><mixed-citation publication-type="journal"><person-group><name><surname>Meng</surname><given-names>Ze-Yuan</given-names></name><name><surname>Luo</surname><given-names>Hui-Pu</given-names></name><name><surname>Xiao</surname><given-names>Yong-Hong</given-names></name><name><surname>Xu</surname><given-names>Xiang</given-names></name><name><surname>Liu</surname><given-names>Ke-Ke</given-names></name></person-group><article-title>Redescription of <italic><tp:taxon-name><tp:taxon-name-part taxon-name-part-type="genus" reg="Borboropactus">Borboropactus</tp:taxon-name-part> <tp:taxon-name-part taxon-name-part-type="species" reg="jiangyong">jiangyong</tp:taxon-name-part></tp:taxon-name></italic> Yin, Peng, Yan &amp; Kim, 2004 (<tp:taxon-name><tp:taxon-name-part taxon-name-part-type="order">Araneae</tp:taxon-name-part></tp:taxon-name>, <tp:taxon-name><tp:taxon-name-part taxon-name-part-type="family">Thomisidae</tp:taxon-name-part></tp:taxon-name>), with the first description of the male</article-title><source>Zookeys</source><day>07</day><month>8</month><year>2019</year><volume>870</volume><fpage>137</fpage><lpage>148</lpage><pub-id pub-id-type="doi">10.3897/zookeys.870.35230</pub-id></mixed-citation></tp:treatment-meta><tp:nomenclature><tp:taxon-name><object-id xmlns:xlink="http://www.w3.org/1999/xlink" content-type="arpha" xlink:type="simple">2208BD4ADF2B5E69849ACE743473B46E</object-id>
              <tp:taxon-name-part taxon-name-part-type="genus" reg="Borboropactus">Borboropactus</tp:taxon-name-part>
              <tp:taxon-name-part taxon-name-part-type="species" reg="jiangyong">jiangyong</tp:taxon-name-part>
            </tp:taxon-name><tp:taxon-authority>Yin, Peng, Yan &amp; Kim, 2004</tp:taxon-authority><xref ref-type="fig" rid="F1">Figs 1</xref><xref ref-type="fig" rid="F2">, 2</xref><xref ref-type="fig" rid="F3">, 3</xref><xref ref-type="fig" rid="F4">, 4</xref><xref ref-type="fig" rid="F5">, 5</xref><xref ref-type="fig" rid="F6">, 6</xref><tp:nomenclature-citation-list><tp:nomenclature-citation><tp:taxon-name>
                  <tp:taxon-name-part taxon-name-part-type="genus" reg="Borboropactus">Borboropactus</tp:taxon-name-part> <tp:taxon-name-part taxon-name-part-type="species" reg="jiangyong">jiangyong</tp:taxon-name-part></tp:taxon-name><comment>Yin et al., 2004b: 27, figs 1–5; Yin et al., 2012: 1259, fig. 676a–e. Holotype not examined (see below in Remarks)</comment></tp:nomenclature-citation></tp:nomenclature-citation-list></tp:nomenclature><tp:treatment-sec sec-type="material" id="SECID0EIEAE"><title>Material examined.</title><p>1 ♀, 1 ♂ (JGSU), China: <italic>Jiangxi Province</italic>, Ji’an City, Jinggangshan County Level City, Luofu Town, Xiangzhou Village, Jinggang Mountain National Nature Reserve, <named-content xmlns:xlink="http://www.w3.org/1999/xlink" content-type="dwc:verbatimCoordinates" xlink:type="simple"><named-content content-type="geo-json" specific-use="{&#34;type&#34;:&#34;Point&#34;,&#34;coordinates&#34;:[114.254311,26.602864]}" id="NCID0ETEAE" xlink:type="simple">26°36'10.31"N, 114°15'15.52"E</named-content></named-content>, 360 m, leaf litter, 5.X.2018, Ke-ke Liu and Hui-pu Luo leg.; as previous, 1 ♀ (JGSU), <named-content xmlns:xlink="http://www.w3.org/1999/xlink" content-type="dwc:verbatimCoordinates" xlink:type="simple"><named-content content-type="geo-json" specific-use="{&#34;type&#34;:&#34;Point&#34;,&#34;coordinates&#34;:[114.258000,26.603000]}" id="NCID0E2EAE" xlink:type="simple">26°36'10.8"N, 114°15'28.8"E</named-content></named-content>, 375 m, leaf litter, 5 July 2017, Ke-ke Liu, Zhi-wu Chen, Ze-yuan Meng and Wen-jun Xie leg.; as previous, 1 ♀ (JGSU), <named-content xmlns:xlink="http://www.w3.org/1999/xlink" content-type="dwc:verbatimCoordinates" xlink:type="simple"><named-content content-type="geo-json" specific-use="{&#34;type&#34;:&#34;Point&#34;,&#34;coordinates&#34;:[114.265000,26.622000]}" id="NCID0EDFAE" xlink:type="simple">26°37'19.20"N, 114°15'54"E</named-content></named-content>, 460 m, leaf litter, 6 August 2015, Ke-ke Liu, Sha Wu, Ze-yuan Meng, Ce Xu and Shi-cong He leg.; 1 ♀ (HNU), <italic>Yunnan Province</italic>, Baoshan City, Tengchong Town, Shangying Village, Chuanlong, <named-content xmlns:xlink="http://www.w3.org/1999/xlink" content-type="dwc:verbatimCoordinates" xlink:type="simple"><named-content content-type="geo-json" specific-use="{&#34;type&#34;:&#34;Point&#34;,&#34;coordinates&#34;:[98.423569,25.002403]}" id="NCID0ENFAE" xlink:type="simple">25°0'8.65"N, 098°25'24.85"E</named-content></named-content>, 2000 m, 4 June 2006, Chang-min Yin, Jia-fang Hu and Xiao-hua Yang leg.; 1 ♀ (HNU), <italic>Guangdong Province</italic>, Shaoguan City, Ruyuan Town, Nanling National Nature Reserve, Qinshuigu, <named-content xmlns:xlink="http://www.w3.org/1999/xlink" content-type="dwc:verbatimCoordinates" xlink:type="simple"><named-content content-type="geo-json" specific-use="{&#34;type&#34;:&#34;Point&#34;,&#34;coordinates&#34;:[113.041828,24.918858]}" id="NCID0EXFAE" xlink:type="simple">24°55'07.89"N, 113°02'30.58"E</named-content></named-content>, 830 m, 25 July 2016, Hai-qiang Yin, Tie-yang Zhou, Gu-chun Zhou, Chao-min Li, Ai-lan He, Wang Liu, Jin-xin Liu, Zhuo-er Chen and Chen Zeng leg.</p></tp:treatment-sec><tp:treatment-sec sec-type="diagnosis" id="SECID0E3FAE"><title>Diagnosis.</title><p>The male of this species resembles both <italic><tp:taxon-name><tp:taxon-name-part taxon-name-part-type="genus" reg="Borboropactus">B.</tp:taxon-name-part> <tp:taxon-name-part taxon-name-part-type="species" reg="biprocessus">biprocessus</tp:taxon-name-part></tp:taxon-name></italic> Tang, Yin &amp; Peng, 2012 and <italic><tp:taxon-name><tp:taxon-name-part taxon-name-part-type="genus" reg="Borboropactus">B.</tp:taxon-name-part> <tp:taxon-name-part taxon-name-part-type="species" reg="bituberculatus">bituberculatus</tp:taxon-name-part></tp:taxon-name></italic> by the ear-shaped median apophysis on the tegulum, but can be separated by cheliceral teeth number, 4 promarginal and 3 retromarginal, instead of 4 and 4 in species <italic><tp:taxon-name><tp:taxon-name-part taxon-name-part-type="genus" reg="Borboropactus">B.</tp:taxon-name-part> <tp:taxon-name-part taxon-name-part-type="species" reg="biprocessus">biprocessus</tp:taxon-name-part></tp:taxon-name></italic> and 4 and 5 in species <italic><tp:taxon-name><tp:taxon-name-part taxon-name-part-type="genus" reg="Borboropactus">B.</tp:taxon-name-part> <tp:taxon-name-part taxon-name-part-type="species" reg="bituberculatus">bituberculatus</tp:taxon-name-part></tp:taxon-name></italic>; a strong <abbrev xmlns:xlink="http://www.w3.org/1999/xlink" xlink:title="retrolateral tibial apophysis" id="ABBRID0EOHAE" xlink:type="simple">RTA</abbrev> extending dorsally on palp cymbium, instead of relative thinner in species <italic><tp:taxon-name><tp:taxon-name-part taxon-name-part-type="genus" reg="Borboropactus">B.</tp:taxon-name-part> <tp:taxon-name-part taxon-name-part-type="species" reg="biprocessus">biprocessus</tp:taxon-name-part></tp:taxon-name></italic> and stouter in species <italic><tp:taxon-name><tp:taxon-name-part taxon-name-part-type="genus" reg="Borboropactus">B.</tp:taxon-name-part> <tp:taxon-name-part taxon-name-part-type="species" reg="bituberculatus">bituberculatus</tp:taxon-name-part></tp:taxon-name></italic>, and the relatively narrowed membranous conductor, which is broad in species <italic><tp:taxon-name><tp:taxon-name-part taxon-name-part-type="genus" reg="Borboropactus">B.</tp:taxon-name-part> <tp:taxon-name-part taxon-name-part-type="species" reg="biprocessus">biprocessus</tp:taxon-name-part></tp:taxon-name></italic> and <italic><tp:taxon-name><tp:taxon-name-part taxon-name-part-type="genus" reg="Borboropactus">B.</tp:taxon-name-part> <tp:taxon-name-part taxon-name-part-type="species" reg="bituberculatus">bituberculatus</tp:taxon-name-part></tp:taxon-name></italic> (Figs <xref ref-type="fig" rid="F1">1C, D, F–H</xref>, <xref ref-type="fig" rid="F4">4C–G</xref>, <xref ref-type="fig" rid="F5">5</xref>) (see also <xref ref-type="bibr" rid="B14">Yin et al. 2012</xref>: 1258, fig. 675A–C; <xref ref-type="bibr" rid="B8">Tang and Li 2010</xref>: 18–20, figs 12A–D, 14A, B). Females are separated from similar species of <italic><tp:taxon-name><tp:taxon-name-part taxon-name-part-type="genus" reg="Borboropactus">B.</tp:taxon-name-part> <tp:taxon-name-part taxon-name-part-type="species" reg="bituberculatus">bituberculatus</tp:taxon-name-part></tp:taxon-name></italic> Simon, 1884 and <italic><tp:taxon-name><tp:taxon-name-part taxon-name-part-type="genus" reg="Borboropactus">B.</tp:taxon-name-part> <tp:taxon-name-part taxon-name-part-type="species" reg="brevidens">brevidens</tp:taxon-name-part></tp:taxon-name></italic> Tang &amp; Li, 2010 by the shape of the broad, cruciform median field (tongue-shaped in <italic><tp:taxon-name><tp:taxon-name-part taxon-name-part-type="genus" reg="Borboropactus">B.</tp:taxon-name-part> <tp:taxon-name-part taxon-name-part-type="species" reg="bituberculatus">bituberculatus</tp:taxon-name-part></tp:taxon-name></italic>; triangular in <italic><tp:taxon-name><tp:taxon-name-part taxon-name-part-type="genus" reg="Borboropactus">B.</tp:taxon-name-part> <tp:taxon-name-part taxon-name-part-type="species" reg="brevidens">brevidens</tp:taxon-name-part></tp:taxon-name></italic>), chelicerae with four promarginal teeth and 4 or 3 retromarginal teeth <!--PageBreak -->(4 pro- and 5 retromarginal teeth in <italic><tp:taxon-name><tp:taxon-name-part taxon-name-part-type="genus" reg="Borboropactus">B.</tp:taxon-name-part> <tp:taxon-name-part taxon-name-part-type="species" reg="bituberculatus">bituberculatus</tp:taxon-name-part></tp:taxon-name></italic>; 5 pro- and 4 retromarginal teeth in <italic><tp:taxon-name><tp:taxon-name-part taxon-name-part-type="genus" reg="Borboropactus">B.</tp:taxon-name-part> <tp:taxon-name-part taxon-name-part-type="species" reg="brevidens">brevidens</tp:taxon-name-part></tp:taxon-name></italic>) , longer epigynal teeth (relative shorter in <italic><tp:taxon-name><tp:taxon-name-part taxon-name-part-type="genus" reg="Borboropactus">B.</tp:taxon-name-part> <tp:taxon-name-part taxon-name-part-type="species" reg="bituberculatus">bituberculatus</tp:taxon-name-part></tp:taxon-name></italic> and <italic><tp:taxon-name><tp:taxon-name-part taxon-name-part-type="genus" reg="Borboropactus">B.</tp:taxon-name-part> <tp:taxon-name-part taxon-name-part-type="species" reg="brevidens">brevidens</tp:taxon-name-part></tp:taxon-name></italic>), and the enlarged, strongly twisted copulatory duct (Figs <xref ref-type="fig" rid="F2">2C, D, F, G</xref>, <xref ref-type="fig" rid="F3">3</xref>, <xref ref-type="fig" rid="F4">4A, B</xref>) (see also <xref ref-type="bibr" rid="B8">Tang and Li 2010</xref>: 8–20, figs 3A–C, 6C, D, 13A–D, 14C, D).</p><fig id="F1" position="float" orientation="portrait"><object-id xmlns:xlink="http://www.w3.org/1999/xlink" content-type="doi" xlink:type="simple">10.3897/zookeys.870.35230.figure1</object-id><object-id xmlns:xlink="http://www.w3.org/1999/xlink" content-type="arpha" xlink:type="simple">ad1d2881-10bb-51ea-bbb2-0e6ddad0b29a</object-id><label>Figure 1.</label><caption><p><italic><tp:taxon-name><tp:taxon-name-part taxon-name-part-type="genus" reg="Borboropactus">Borboropactus</tp:taxon-name-part> <tp:taxon-name-part taxon-name-part-type="species" reg="jiangyong">jiangyong</tp:taxon-name-part></tp:taxon-name></italic> Yin, Peng, Yan &amp; Kim, 2004, male. <bold>A</bold> Habitus, dorsal view <bold>B</bold> habitus, ventral view <bold>C</bold> left chelicera, dorsolateral view <bold>D</bold> same, ventral view <bold>E</bold> left leg I and II, ventral view <bold>F</bold> left palp, prolateral view <bold>G</bold> left palp, ventral view <bold>H</bold> left palp, retrolateral view. Scale bars: 1 mm (<bold>A, B, E</bold>), 0.1 mm (<bold>C, D, F–H</bold>).</p></caption><graphic xmlns:xlink="http://www.w3.org/1999/xlink" xlink:href="zookeys-870-137-g001.jpg" position="float" orientation="portrait" xlink:type="simple" id="oo_324135.jpg"><uri content-type="original_file" xlink:type="simple">https://binary.pensoft.net/fig/324135</uri></graphic></fig><fig id="F2" position="float" orientation="portrait"><object-id xmlns:xlink="http://www.w3.org/1999/xlink" content-type="doi" xlink:type="simple">10.3897/zookeys.870.35230.figure2</object-id><object-id xmlns:xlink="http://www.w3.org/1999/xlink" content-type="arpha" xlink:type="simple">0de3318f-7a47-5453-8cc2-a24a28eee242</object-id><label>Figure 2.</label><caption><p><italic><tp:taxon-name><tp:taxon-name-part taxon-name-part-type="genus" reg="Borboropactus">Borboropactus</tp:taxon-name-part> <tp:taxon-name-part taxon-name-part-type="species" reg="jiangyong">jiangyong</tp:taxon-name-part></tp:taxon-name></italic> Yin, Peng, Yan &amp; Kim, 2004, female. <bold>A</bold> Habitus, dorsal view <bold>B</bold> habitus, ventral view <bold>C</bold> left chelicera, dorsolateral view <bold>D</bold> same, ventral view <bold>E</bold> left leg I, prolateral view <bold>F</bold> epigyne, ventral view <bold>G</bold> vulva, dorsal view. Scale bar: 1 mm (<bold>A, B, E</bold>), 0.1 mm (<bold>C, D, F, G</bold>).</p></caption><graphic xmlns:xlink="http://www.w3.org/1999/xlink" xlink:href="zookeys-870-137-g002.jpg" position="float" orientation="portrait" xlink:type="simple" id="oo_324136.jpg"><uri content-type="original_file" xlink:type="simple">https://binary.pensoft.net/fig/324136</uri></graphic></fig><fig id="F3" position="float" orientation="portrait"><object-id xmlns:xlink="http://www.w3.org/1999/xlink" content-type="doi" xlink:type="simple">10.3897/zookeys.870.35230.figure3</object-id><object-id xmlns:xlink="http://www.w3.org/1999/xlink" content-type="arpha" xlink:type="simple">ecf95e2b-d690-5849-8388-8ae29aec8e65</object-id><label>Figure 3.</label><caption><p><italic><tp:taxon-name><tp:taxon-name-part taxon-name-part-type="genus" reg="Borboropactus">Borboropactus</tp:taxon-name-part> <tp:taxon-name-part taxon-name-part-type="species" reg="jiangyong">jiangyong</tp:taxon-name-part></tp:taxon-name></italic> Yin, Peng, Yan &amp; Kim, 2004, female chelicera and genitalia. <bold>A</bold> Left chelicera, dorsolateral view <bold>B</bold> same, ventral view <bold>C</bold> epigyne, ventral view <bold>D</bold> vulva, dorsal view, black arrow shows anterior part of spermathecae with a constriction <bold>E</bold> left chelicera, dorsolateral view <bold>F</bold> same, ventral view <bold>G</bold> epigyne, ventral view <bold>H</bold> vulva, dorsal view; black arrow shows anterior part of spermathecae with a constriction. Scale bars: 0.1 mm (<bold>A–H</bold>).</p></caption><graphic xmlns:xlink="http://www.w3.org/1999/xlink" xlink:href="zookeys-870-137-g003.jpg" position="float" orientation="portrait" xlink:type="simple" id="oo_324137.jpg"><uri content-type="original_file" xlink:type="simple">https://binary.pensoft.net/fig/324137</uri></graphic></fig><fig id="F4" position="float" orientation="portrait"><object-id xmlns:xlink="http://www.w3.org/1999/xlink" content-type="doi" xlink:type="simple">10.3897/zookeys.870.35230.figure4</object-id><object-id xmlns:xlink="http://www.w3.org/1999/xlink" content-type="arpha" xlink:type="simple">c33e3332-f1c4-5fd8-9ed9-de5e7919bd3c</object-id><label>Figure 4.</label><caption><p><italic><tp:taxon-name><tp:taxon-name-part taxon-name-part-type="genus" reg="Borboropactus">Borboropactus</tp:taxon-name-part> <tp:taxon-name-part taxon-name-part-type="species" reg="jiangyong">jiangyong</tp:taxon-name-part></tp:taxon-name></italic> Yin, Peng, Yan &amp; Kim, 2004, SEMs of female and male genitalia. <bold>A</bold> Epigyne, ventral view <bold>B</bold> vulva, dorsal view, black arrow shows anterior part of spermathecae with a constriction <bold>C</bold> left palp, ventral view <bold>D</bold> detail of embolus and conductor <bold>E</bold> left palp, retrolateral view <bold>F</bold> detail of <abbrev xmlns:xlink="http://www.w3.org/1999/xlink" xlink:title="retrolateral tibial apophysis" id="ABBRID0E2RAE" xlink:type="simple">RTA</abbrev>, retrolateral view <bold>G</bold> left palp, dorsal view. Abbreviations: C – conductor, <abbrev xmlns:xlink="http://www.w3.org/1999/xlink" xlink:title="copulatory duct" id="ABBRID0EBSAE" xlink:type="simple">CD</abbrev> – copulatory duct, <abbrev xmlns:xlink="http://www.w3.org/1999/xlink" xlink:title="copulatory opening" id="ABBRID0EFSAE" xlink:type="simple">CO</abbrev> – copulatory opening, E – embolus, <abbrev xmlns:xlink="http://www.w3.org/1999/xlink" xlink:title="epigynal teeth" id="ABBRID0EJSAE" xlink:type="simple">ET</abbrev> – epigynal teeth, <abbrev xmlns:xlink="http://www.w3.org/1999/xlink" xlink:title="epigynal lateral lobe" id="ABBRID0ENSAE" xlink:type="simple">LL</abbrev> – epigynal lateral lobe, <abbrev xmlns:xlink="http://www.w3.org/1999/xlink" xlink:title="median apophysis" id="ABBRID0ERSAE" xlink:type="simple">MA</abbrev> – median apophysis, <abbrev xmlns:xlink="http://www.w3.org/1999/xlink" xlink:title="median field" id="ABBRID0EVSAE" xlink:type="simple">MF</abbrev> – median field, <abbrev xmlns:xlink="http://www.w3.org/1999/xlink" xlink:title="retrolateral tibial apophysis" id="ABBRID0EZSAE" xlink:type="simple">RTA</abbrev> – retrolateral tibial apophysis, S – spermathecae.</p></caption><graphic xmlns:xlink="http://www.w3.org/1999/xlink" xlink:href="zookeys-870-137-g004.jpg" position="float" orientation="portrait" xlink:type="simple" id="oo_324138.jpg"><uri content-type="original_file" xlink:type="simple">https://binary.pensoft.net/fig/324138</uri></graphic></fig></tp:treatment-sec><tp:treatment-sec sec-type="description" id="SECID0ECTAE"><title>Description.</title><p><bold><italic>Male.</italic></bold><italic>Habitus</italic> as in Fig. <xref ref-type="fig" rid="F1">1A, B</xref>. Total length 6.64. Prosoma (Fig. <xref ref-type="fig" rid="F1">1A</xref>) length 3.31, width 2.71. Eye (Fig. <xref ref-type="fig" rid="F1">1A</xref>) sizes and interdistances: <abbrev xmlns:xlink="http://www.w3.org/1999/xlink" xlink:title="anterior median eye" id="ABBRID0E2TAE" xlink:type="simple">AME</abbrev> 0.17; <abbrev xmlns:xlink="http://www.w3.org/1999/xlink" xlink:title="anterior lateral eye" id="ABBRID0E6TAE" xlink:type="simple">ALE</abbrev> 0.17; <abbrev xmlns:xlink="http://www.w3.org/1999/xlink" xlink:title="posterior median eye" id="ABBRID0EDUAE" xlink:type="simple">PME</abbrev> 0.17; <abbrev xmlns:xlink="http://www.w3.org/1999/xlink" xlink:title="posterior lateral eye" id="ABBRID0EHUAE" xlink:type="simple">PLE</abbrev> 0.20; <abbrev xmlns:xlink="http://www.w3.org/1999/xlink" xlink:title="anterior median eye" id="ABBRID0ELUAE" xlink:type="simple">AME</abbrev>–<abbrev xmlns:xlink="http://www.w3.org/1999/xlink" xlink:title="anterior median eye" id="ABBRID0EPUAE" xlink:type="simple">AME</abbrev> 0.08; <abbrev xmlns:xlink="http://www.w3.org/1999/xlink" xlink:title="anterior median eye" id="ABBRID0ETUAE" xlink:type="simple">AME</abbrev>–<abbrev xmlns:xlink="http://www.w3.org/1999/xlink" xlink:title="anterior lateral eye" id="ABBRID0EXUAE" xlink:type="simple">ALE</abbrev> 0.10; <abbrev xmlns:xlink="http://www.w3.org/1999/xlink" xlink:title="posterior median eye" id="ABBRID0E2UAE" xlink:type="simple">PME</abbrev>–<abbrev xmlns:xlink="http://www.w3.org/1999/xlink" xlink:title="posterior median eye" id="ABBRID0E6UAE" xlink:type="simple">PME</abbrev> 0.11; <abbrev xmlns:xlink="http://www.w3.org/1999/xlink" xlink:title="anterior lateral eye" id="ABBRID0EDVAE" xlink:type="simple">ALE</abbrev>–<abbrev xmlns:xlink="http://www.w3.org/1999/xlink" xlink:title="anterior lateral eye" id="ABBRID0EHVAE" xlink:type="simple">ALE</abbrev><!--PageBreak -->0.54; <abbrev xmlns:xlink="http://www.w3.org/1999/xlink" xlink:title="posterior median eye" id="ABBRID0ENVAE" xlink:type="simple">PME</abbrev>–<abbrev xmlns:xlink="http://www.w3.org/1999/xlink" xlink:title="posterior lateral eye" id="ABBRID0ERVAE" xlink:type="simple">PLE</abbrev> 0.19; <abbrev xmlns:xlink="http://www.w3.org/1999/xlink" xlink:title="posterior lateral eye" id="ABBRID0EVVAE" xlink:type="simple">PLE</abbrev>–<abbrev xmlns:xlink="http://www.w3.org/1999/xlink" xlink:title="posterior lateral eye" id="ABBRID0EZVAE" xlink:type="simple">PLE</abbrev> 0.73; <abbrev xmlns:xlink="http://www.w3.org/1999/xlink" xlink:title="anterior lateral eye" id="ABBRID0E4VAE" xlink:type="simple">ALE</abbrev>−<abbrev xmlns:xlink="http://www.w3.org/1999/xlink" xlink:title="posterior lateral eye" id="ABBRID0EBWAE" xlink:type="simple">PLE</abbrev> 0.10, <abbrev xmlns:xlink="http://www.w3.org/1999/xlink" xlink:title="anterior median eye" id="ABBRID0EFWAE" xlink:type="simple">AME</abbrev>−<abbrev xmlns:xlink="http://www.w3.org/1999/xlink" xlink:title="posterior median eye" id="ABBRID0EJWAE" xlink:type="simple">PME</abbrev> 0.08; <abbrev xmlns:xlink="http://www.w3.org/1999/xlink" xlink:title="anterior median eye" id="ABBRID0ENWAE" xlink:type="simple">AME</abbrev>–<abbrev xmlns:xlink="http://www.w3.org/1999/xlink" xlink:title="posterior lateral eye" id="ABBRID0ERWAE" xlink:type="simple">PLE</abbrev> 0.33. <abbrev xmlns:xlink="http://www.w3.org/1999/xlink" xlink:title="median ocular area" id="ABBRID0EVWAE" xlink:type="simple">MOA</abbrev>: 0.39 long; 0.41 front width, 0.46 back width, anterior and posterior eye row recurved, anteriorly located on prosoma. Chelicerae (Fig. <xref ref-type="fig" rid="F1">1C, D</xref>) with four promarginal teeth and four retromarginal teeth and including a vestige tooth, and two small denticles in-between teeth. Endites (Fig. <xref ref-type="fig" rid="F1">1B</xref>) nearly quadrilateral. Labium (Fig. <xref ref-type="fig" rid="F1">1B</xref>) rectangular, anteriorly with 6–10 strong setae. Sternum (Fig. <xref ref-type="fig" rid="F1">1B</xref>) shield-shaped, with abundant setae around margin. Leg (Fig. <xref ref-type="fig" rid="F1">1A, B, E</xref>) measurements: I 11.33 (3.50, 1.19, 3.61, 2.06, 0.97); II 7.88 (2.19, 0.93, 2.24, 1.59, 0.93); III 7.27 (2.18, 0.78, 1.90, 1.60, <!--PageBreak -->0.81); IV 8.93 (2.86, 0.97, 2.14, 1.87, 1.09). Leg formula 1423. Spination: I <abbrev xmlns:xlink="http://www.w3.org/1999/xlink" xlink:title="femur" id="ABBRID0EPXAE" xlink:type="simple">fe</abbrev> 120, <abbrev xmlns:xlink="http://www.w3.org/1999/xlink" xlink:title="patella" id="ABBRID0ETXAE" xlink:type="simple">pa</abbrev> 001, <abbrev xmlns:xlink="http://www.w3.org/1999/xlink" xlink:title="tibia" id="ABBRID0EXXAE" xlink:type="simple">ti</abbrev> 055, met 033, <abbrev xmlns:xlink="http://www.w3.org/1999/xlink" xlink:title="tarsus" id="ABBRID0E2XAE" xlink:type="simple">ta</abbrev> 000; II <abbrev xmlns:xlink="http://www.w3.org/1999/xlink" xlink:title="femur" id="ABBRID0E6XAE" xlink:type="simple">fe</abbrev> 000, <abbrev xmlns:xlink="http://www.w3.org/1999/xlink" xlink:title="patella" id="ABBRID0EDYAE" xlink:type="simple">pa</abbrev> 000, <abbrev xmlns:xlink="http://www.w3.org/1999/xlink" xlink:title="tibia" id="ABBRID0EHYAE" xlink:type="simple">ti</abbrev> 044, met 033, <abbrev xmlns:xlink="http://www.w3.org/1999/xlink" xlink:title="tarsus" id="ABBRID0ELYAE" xlink:type="simple">ta</abbrev> 000. Fe I with six ventral cusps. Opisthosoma length 3.17, width 2.37, hardened, with abundant particles and two pairs of rugose sigillae, posteriorly with many clavate hairs on dorsal view.</p><p><italic>Colouration and pattern.</italic> Prosoma pyriform, yellow brown, densely covered white feathery setae, with a longitudinal dark stripe, clustered short hairs at back of the <abbrev xmlns:xlink="http://www.w3.org/1999/xlink" xlink:title="posterior lateral eye" id="ABBRID0ETYAE" xlink:type="simple">PLE</abbrev> and near the posterior of the stripe, and four paired radial striae around fovea. Chelicerae, endites, and labium yellow brown. Sternum from yellow brown to orange. Legs from yellow to orange. Opisthosoma from orange to greyish black, with light longitudinal stripe and abundant dark and light spots.</p><!--PageBreak --><p><italic>Palp</italic> (Figs <xref ref-type="fig" rid="F1">1F–H</xref>, <xref ref-type="fig" rid="F4">4C–G</xref>, <xref ref-type="fig" rid="F5">5</xref>). Palp with a relative long and strong <abbrev xmlns:xlink="http://www.w3.org/1999/xlink" xlink:title="retrolateral tibial apophysis" id="ABBRID0EIZAE" xlink:type="simple">RTA</abbrev>, extending dorsally; cymbium laterally protruded near the <abbrev xmlns:xlink="http://www.w3.org/1999/xlink" xlink:title="retrolateral tibial apophysis" id="ABBRID0EMZAE" xlink:type="simple">RTA</abbrev>; tegulum with an ear-shaped median apophysis; embolus twisted, apex slender; conductor translucent with wrinkled base.</p><fig id="F5" position="float" orientation="portrait"><object-id xmlns:xlink="http://www.w3.org/1999/xlink" content-type="doi" xlink:type="simple">10.3897/zookeys.870.35230.figure5</object-id><object-id xmlns:xlink="http://www.w3.org/1999/xlink" content-type="arpha" xlink:type="simple">cbc7b1f5-9be4-5129-b72d-43c462fb30a4</object-id><label>Figure 5.</label><caption><p><italic><tp:taxon-name><tp:taxon-name-part taxon-name-part-type="genus" reg="Borboropactus">Borboropactus</tp:taxon-name-part> <tp:taxon-name-part taxon-name-part-type="species" reg="jiangyong">jiangyong</tp:taxon-name-part></tp:taxon-name></italic> Yin, Peng, Yan &amp; Kim, 2004, male palp. <bold>A</bold> Left palp, prolateral view <bold>B</bold> left palp, ventral view <bold>C</bold> left palp, retrolateral view. Scale bars: 0.1 mm (<bold>A–C</bold>). Abbreviations: C – conductor, E – embolus, <abbrev xmlns:xlink="http://www.w3.org/1999/xlink" xlink:title="median apophysis" id="ABBRID0EL1AE" xlink:type="simple">MA</abbrev> – median apophysis, <abbrev xmlns:xlink="http://www.w3.org/1999/xlink" xlink:title="retrolateral tibial apophysis" id="ABBRID0EP1AE" xlink:type="simple">RTA</abbrev> – retrolateral tibial apophysis.</p></caption><graphic xmlns:xlink="http://www.w3.org/1999/xlink" xlink:href="zookeys-870-137-g005.jpg" position="float" orientation="portrait" xlink:type="simple" id="oo_324139.jpg"><uri content-type="original_file" xlink:type="simple">https://binary.pensoft.net/fig/324139</uri></graphic></fig><p><bold><italic>Female.</italic></bold><italic>Habitus</italic> as in Fig. <xref ref-type="fig" rid="F2">2A, B</xref>. Total length 13.35. Prosoma (Fig. <xref ref-type="fig" rid="F2">2A</xref>) length 6.64, width 5.87. Eye (Fig. <xref ref-type="fig" rid="F2">2A</xref>) sizes and interdistances: <abbrev xmlns:xlink="http://www.w3.org/1999/xlink" xlink:title="anterior median eye" id="ABBRID0EN2AE" xlink:type="simple">AME</abbrev> 0.22; <abbrev xmlns:xlink="http://www.w3.org/1999/xlink" xlink:title="anterior lateral eye" id="ABBRID0ER2AE" xlink:type="simple">ALE</abbrev> 0.24; <abbrev xmlns:xlink="http://www.w3.org/1999/xlink" xlink:title="posterior median eye" id="ABBRID0EV2AE" xlink:type="simple">PME</abbrev> 0.24; <abbrev xmlns:xlink="http://www.w3.org/1999/xlink" xlink:title="posterior lateral eye" id="ABBRID0EZ2AE" xlink:type="simple">PLE</abbrev> 0.26; <abbrev xmlns:xlink="http://www.w3.org/1999/xlink" xlink:title="anterior median eye" id="ABBRID0E42AE" xlink:type="simple">AME</abbrev>–<abbrev xmlns:xlink="http://www.w3.org/1999/xlink" xlink:title="anterior median eye" id="ABBRID0EB3AE" xlink:type="simple">AME</abbrev> 0.25; <abbrev xmlns:xlink="http://www.w3.org/1999/xlink" xlink:title="anterior median eye" id="ABBRID0EF3AE" xlink:type="simple">AME</abbrev>–<abbrev xmlns:xlink="http://www.w3.org/1999/xlink" xlink:title="anterior lateral eye" id="ABBRID0EJ3AE" xlink:type="simple">ALE</abbrev> 0.33; <abbrev xmlns:xlink="http://www.w3.org/1999/xlink" xlink:title="posterior median eye" id="ABBRID0EN3AE" xlink:type="simple">PME</abbrev>–<abbrev xmlns:xlink="http://www.w3.org/1999/xlink" xlink:title="posterior median eye" id="ABBRID0ER3AE" xlink:type="simple">PME</abbrev> 0.23; <abbrev xmlns:xlink="http://www.w3.org/1999/xlink" xlink:title="anterior lateral eye" id="ABBRID0EV3AE" xlink:type="simple">ALE</abbrev>–<abbrev xmlns:xlink="http://www.w3.org/1999/xlink" xlink:title="anterior lateral eye" id="ABBRID0EZ3AE" xlink:type="simple">ALE</abbrev> 1.28; <abbrev xmlns:xlink="http://www.w3.org/1999/xlink" xlink:title="posterior median eye" id="ABBRID0E43AE" xlink:type="simple">PME</abbrev>–<abbrev xmlns:xlink="http://www.w3.org/1999/xlink" xlink:title="posterior lateral eye" id="ABBRID0EB4AE" xlink:type="simple">PLE</abbrev> 0.60; <abbrev xmlns:xlink="http://www.w3.org/1999/xlink" xlink:title="posterior lateral eye" id="ABBRID0EF4AE" xlink:type="simple">PLE</abbrev>–<abbrev xmlns:xlink="http://www.w3.org/1999/xlink" xlink:title="posterior lateral eye" id="ABBRID0EJ4AE" xlink:type="simple">PLE</abbrev> 1.79; <abbrev xmlns:xlink="http://www.w3.org/1999/xlink" xlink:title="anterior lateral eye" id="ABBRID0EN4AE" xlink:type="simple">ALE</abbrev>−<abbrev xmlns:xlink="http://www.w3.org/1999/xlink" xlink:title="posterior lateral eye" id="ABBRID0ER4AE" xlink:type="simple">PLE</abbrev> 0.26, <abbrev xmlns:xlink="http://www.w3.org/1999/xlink" xlink:title="anterior median eye" id="ABBRID0EV4AE" xlink:type="simple">AME</abbrev>−<abbrev xmlns:xlink="http://www.w3.org/1999/xlink" xlink:title="posterior median eye" id="ABBRID0EZ4AE" xlink:type="simple">PME</abbrev> 0.29; <abbrev xmlns:xlink="http://www.w3.org/1999/xlink" xlink:title="anterior median eye" id="ABBRID0E44AE" xlink:type="simple">AME</abbrev>–<abbrev xmlns:xlink="http://www.w3.org/1999/xlink" xlink:title="posterior lateral eye" id="ABBRID0EB5AE" xlink:type="simple">PLE</abbrev> 0.75. <abbrev xmlns:xlink="http://www.w3.org/1999/xlink" xlink:title="median ocular area" id="ABBRID0EF5AE" xlink:type="simple">MOA</abbrev>: 0.67 long; 0.62 front width, 0.69 back width. Chelicerae (Fig. <xref ref-type="fig" rid="F2">2C, D</xref>) with four promarginal teeth and three retromarginal teeth and including a vestige tooth, and six small denticles in-between teeth. Endites (Fig. <xref ref-type="fig" rid="F2">2B</xref>) nearly quadrilateral. Labium (Fig. <xref ref-type="fig" rid="F2">2B</xref>) rectangular, anteriorly with 8 strong setae. Sternum (Fig. <xref ref-type="fig" rid="F2">2B</xref>) shield-shaped, with abundant setae around margin. Leg (Fig. <xref ref-type="fig" rid="F2">2A, B, E</xref>) measurements: I 16.68 (5.64, 2.51, 4.68, 2.58, 1.27); II 11.54 (3.77, 1.69, 3.02, 2.04, 1.02); III 11.40 (3.29, 1.66, 3.24, <!--PageBreak -->2.30, 0.91); IV 12.26 (4.22, 1.53, 3.07, 2.45, 0.99). Leg formula 1423. Spination: I <abbrev xmlns:xlink="http://www.w3.org/1999/xlink" xlink:title="femur" id="ABBRID0E65AE" xlink:type="simple">fe</abbrev> 220, <abbrev xmlns:xlink="http://www.w3.org/1999/xlink" xlink:title="patella" id="ABBRID0ED6AE" xlink:type="simple">pa</abbrev> 000, <abbrev xmlns:xlink="http://www.w3.org/1999/xlink" xlink:title="tibia" id="ABBRID0EH6AE" xlink:type="simple">ti</abbrev> 055, met 033, <abbrev xmlns:xlink="http://www.w3.org/1999/xlink" xlink:title="tarsus" id="ABBRID0EL6AE" xlink:type="simple">ta</abbrev> 000; II <abbrev xmlns:xlink="http://www.w3.org/1999/xlink" xlink:title="femur" id="ABBRID0EP6AE" xlink:type="simple">fe</abbrev> 000, <abbrev xmlns:xlink="http://www.w3.org/1999/xlink" xlink:title="patella" id="ABBRID0ET6AE" xlink:type="simple">pa</abbrev> 000, <abbrev xmlns:xlink="http://www.w3.org/1999/xlink" xlink:title="tibia" id="ABBRID0EX6AE" xlink:type="simple">ti</abbrev> 044, met 033, <abbrev xmlns:xlink="http://www.w3.org/1999/xlink" xlink:title="tarsus" id="ABBRID0E26AE" xlink:type="simple">ta</abbrev> 000. Fe I with fourteen ventral cusps. Opisthosoma length 6.71, width 5.87.</p><p><italic>Colouration and pattern</italic>. Prosoma orange or red-brown, without stripe. Opithosoma without clear stripe.</p><p><italic>Epigynum</italic> (Fig. <xref ref-type="fig" rid="F2">2F, G</xref>). Median field cruciform, broad, delimited by furrows; epigynal lateral lobe long, arising from antero-lateral part of median field; epigynal teeth well advanced, situated anteriorly, arising bilaterally, sharp, slightly shorter than 1/2 median field length; copulatory ducts broad, wider than spermathecae, both ends swollen, C-shaped, located at anterior of vulva, anterior and posterior part are approaching each other; spermathecae curved laterally, tube-shaped, anterior part not have a constriction, median part C-shaped, both ends slightly swollen, a pair of wrinkled chitinous lamellae covered the posterior part of spermathecae.</p></tp:treatment-sec><tp:treatment-sec sec-type="distribution" id="SECID0EMAAG"><title>Distribution.</title><p>Known from Hunan, Yunnan, Jiangxi, and Guangdong provinces (Fig. <xref ref-type="fig" rid="F6">6</xref>). Specimens were collected from an area approaching 26°N in China (Fig. <xref ref-type="fig" rid="F6">6</xref>). It is possible that this species is also distributed in Guizhou, Fujian, and Sichuan provinces. This will have to be confirmed by future collecting and further research.</p><fig id="F6" position="float" orientation="portrait"><object-id xmlns:xlink="http://www.w3.org/1999/xlink" content-type="doi" xlink:type="simple">10.3897/zookeys.870.35230.figure6</object-id><object-id xmlns:xlink="http://www.w3.org/1999/xlink" content-type="arpha" xlink:type="simple">fc0c9c45-ec6a-5282-b063-8137355c8647</object-id><label>Figure 6.</label><caption><p>Collection localities of <italic><tp:taxon-name><tp:taxon-name-part taxon-name-part-type="genus" reg="Borboropactus">Borboropactus</tp:taxon-name-part> <tp:taxon-name-part taxon-name-part-type="species" reg="jiangyong">jiangyong</tp:taxon-name-part></tp:taxon-name></italic> Yin, Peng, Yan &amp; Kim, 2004 in China.</p></caption><graphic xmlns:xlink="http://www.w3.org/1999/xlink" xlink:href="zookeys-870-137-g006.jpg" position="float" orientation="portrait" xlink:type="simple" id="oo_324140.jpg"><uri content-type="original_file" xlink:type="simple">https://binary.pensoft.net/fig/324140</uri></graphic></fig></tp:treatment-sec><tp:treatment-sec sec-type="variability" id="SECID0ESBAG"><title>Variability.</title><p>We conducted a survey of <italic><tp:taxon-name><tp:taxon-name-part taxon-name-part-type="genus" reg="Borboropactus">Borboropactus</tp:taxon-name-part> <tp:taxon-name-part taxon-name-part-type="species" reg="jiangyong">jiangyong</tp:taxon-name-part></tp:taxon-name></italic> female specimens from Hunan, Yunnan, Jiangxi, and Guangdong provinces in China available in muse<!--PageBreak -->ums. The detailed study of these specimens (Figs <xref ref-type="fig" rid="F2">2F, G</xref>, <xref ref-type="fig" rid="F3">3C, D, G, H</xref>, <xref ref-type="fig" rid="F4">4A, B</xref>) revealed that they all differ in the number of cheliceral denticles depending upon locality.Specimens from Yunnan bore four small denticles close to promarginal teeth and two close to retromarginal teeth; specimens from Jiangxi bore four small denticles close to promarginal teeth and four close to retromarginal teeth; or one small denticle close to promarginal teeth, three close to retromarginal teeth; or one small denticle close to promarginal teeth, four close to retromarginal teeth; from Guangdong one small denticle near promarginal teeth, one near retromarginal teeth. Similarly, specimens from different provinces also differed in the number of ventral cusps on their <abbrev xmlns:xlink="http://www.w3.org/1999/xlink" xlink:title="femur" id="ABBRID0ERCAG" xlink:type="simple">fe</abbrev> I: fourteen from Yunnan; <!--PageBreak -->twelve from Jiangxi; twenty-three from Jiangxi; fourteen from Jiangxi; and ten from Guangdong. Meanwhile, their body sizes, eye sizes and eye interdistances are also in the range such as total length 9.48–14.37; prosoma length 5.50–6.65, width 4.74–5.87; opisthosoma length 3.98–8.04, width 3.48–5.87; <abbrev xmlns:xlink="http://www.w3.org/1999/xlink" xlink:title="anterior median eye" id="ABBRID0EXCAG" xlink:type="simple">AME</abbrev> 0.16–0.22; <abbrev xmlns:xlink="http://www.w3.org/1999/xlink" xlink:title="anterior lateral eye" id="ABBRID0E2CAG" xlink:type="simple">ALE</abbrev> 0.17–0.24; <abbrev xmlns:xlink="http://www.w3.org/1999/xlink" xlink:title="posterior median eye" id="ABBRID0E6CAG" xlink:type="simple">PME</abbrev> 0.17–0.24; <abbrev xmlns:xlink="http://www.w3.org/1999/xlink" xlink:title="posterior lateral eye" id="ABBRID0EDDAG" xlink:type="simple">PLE</abbrev> 0.17–0.26; <abbrev xmlns:xlink="http://www.w3.org/1999/xlink" xlink:title="anterior median eye" id="ABBRID0EHDAG" xlink:type="simple">AME</abbrev>–<abbrev xmlns:xlink="http://www.w3.org/1999/xlink" xlink:title="anterior median eye" id="ABBRID0ELDAG" xlink:type="simple">AME</abbrev> 0.24–0.33; <abbrev xmlns:xlink="http://www.w3.org/1999/xlink" xlink:title="anterior median eye" id="ABBRID0EPDAG" xlink:type="simple">AME</abbrev>–<abbrev xmlns:xlink="http://www.w3.org/1999/xlink" xlink:title="anterior lateral eye" id="ABBRID0ETDAG" xlink:type="simple">ALE</abbrev> 0.24–0.33; <abbrev xmlns:xlink="http://www.w3.org/1999/xlink" xlink:title="posterior median eye" id="ABBRID0EXDAG" xlink:type="simple">PME</abbrev>–<abbrev xmlns:xlink="http://www.w3.org/1999/xlink" xlink:title="posterior median eye" id="ABBRID0E2DAG" xlink:type="simple">PME</abbrev> 0.20–0.30; <abbrev xmlns:xlink="http://www.w3.org/1999/xlink" xlink:title="anterior lateral eye" id="ABBRID0E6DAG" xlink:type="simple">ALE</abbrev>–<abbrev xmlns:xlink="http://www.w3.org/1999/xlink" xlink:title="anterior lateral eye" id="ABBRID0EDEAG" xlink:type="simple">ALE</abbrev> 1.01–1.38; <abbrev xmlns:xlink="http://www.w3.org/1999/xlink" xlink:title="posterior median eye" id="ABBRID0EHEAG" xlink:type="simple">PME</abbrev>–<abbrev xmlns:xlink="http://www.w3.org/1999/xlink" xlink:title="posterior lateral eye" id="ABBRID0ELEAG" xlink:type="simple">PLE</abbrev> 0.46–0.60; <abbrev xmlns:xlink="http://www.w3.org/1999/xlink" xlink:title="posterior lateral eye" id="ABBRID0EPEAG" xlink:type="simple">PLE</abbrev>–<abbrev xmlns:xlink="http://www.w3.org/1999/xlink" xlink:title="posterior lateral eye" id="ABBRID0ETEAG" xlink:type="simple">PLE</abbrev> 1.56–1.83; <abbrev xmlns:xlink="http://www.w3.org/1999/xlink" xlink:title="anterior lateral eye" id="ABBRID0EXEAG" xlink:type="simple">ALE</abbrev>−<abbrev xmlns:xlink="http://www.w3.org/1999/xlink" xlink:title="posterior lateral eye" id="ABBRID0E2EAG" xlink:type="simple">PLE</abbrev> 0.22–0.39, <abbrev xmlns:xlink="http://www.w3.org/1999/xlink" xlink:title="anterior median eye" id="ABBRID0E6EAG" xlink:type="simple">AME</abbrev>−<abbrev xmlns:xlink="http://www.w3.org/1999/xlink" xlink:title="posterior median eye" id="ABBRID0EDFAG" xlink:type="simple">PME</abbrev> 0.22–0.45; <abbrev xmlns:xlink="http://www.w3.org/1999/xlink" xlink:title="anterior median eye" id="ABBRID0EHFAG" xlink:type="simple">AME</abbrev>–<abbrev xmlns:xlink="http://www.w3.org/1999/xlink" xlink:title="posterior lateral eye" id="ABBRID0ELFAG" xlink:type="simple">PLE</abbrev> 0.59–0.86; <abbrev xmlns:xlink="http://www.w3.org/1999/xlink" xlink:title="median ocular area" id="ABBRID0EPFAG" xlink:type="simple">MOA</abbrev> 0.59–0.76 long, 0.53–0.65 front width, 0.64–0.71 back width; leg I 14.77–18.12; II 10.20–12.30; III 10.22–11.99; IV 11.23–13.28. Finally, variability was also observed in the epigynal teeth, which may either have a sharp tip or a blunt tip; and the anterior part of spermathecae, which may or may not have a constriction. The regional variability observed across the distribution of <italic><tp:taxon-name><tp:taxon-name-part taxon-name-part-type="genus" reg="Borboropactus">Borboropactus</tp:taxon-name-part> <tp:taxon-name-part taxon-name-part-type="species" reg="jiangyong">jiangyong</tp:taxon-name-part></tp:taxon-name></italic> may be the result of the influence of environmental factors, such as temperature, elevation or habitat.</p></tp:treatment-sec><tp:treatment-sec sec-type="remarks" id="SECID0E5FAG"><title>Remarks.</title><p>Unfortunately, the holotype of this species stored at the College of Life Sciences, Hunan Normal University (HNU), could not be studied because it was destroyed by slime moulds. However, the female holotype had been examined by Dr Guo Tang who contributed with many papers on crab spider taxonomy in China. Based on a comparative morphology analysis, he suggested that the female from Baoshan City in Yunnan Province was conspecific with the female holotype described in Tang’s PhD dissertation in 2008.</p></tp:treatment-sec><ref-list><ref id="B14"><mixed-citation xmlns:xlink="http://www.w3.org/1999/xlink" xlink:type="simple"><person-group><name name-style="western"><surname>Yin</surname><given-names>CM</given-names></name><name name-style="western"><surname>Peng</surname><given-names>XJ</given-names></name><name name-style="western"><surname>Yan</surname><given-names>HM</given-names></name><name name-style="western"><surname>Bao</surname><given-names>YH</given-names></name><name name-style="western"><surname>Xu</surname><given-names>X</given-names></name><name name-style="western"><surname>Tang</surname><given-names>G</given-names></name><name name-style="western"><surname>Zhou</surname><given-names>QS</given-names></name><name name-style="western"><surname>Liu</surname><given-names>P</given-names></name></person-group> (<year>2012</year>) <source>Fauna Hunan: <tp:taxon-name><tp:taxon-name-part taxon-name-part-type="order">Araneae</tp:taxon-name-part></tp:taxon-name> in Hunan, China.</source><publisher-name>Hunan Science and Technology Press</publisher-name>, <publisher-loc>Changsha</publisher-loc>, <size units="page">1590 pp</size>.</mixed-citation></ref><ref id="B8"><mixed-citation xmlns:xlink="http://www.w3.org/1999/xlink" xlink:type="simple"><person-group><name name-style="western"><surname>Tang</surname><given-names>G</given-names></name><name name-style="western"><surname>Li</surname><given-names>SQ</given-names></name></person-group> (<year>2010</year>) <article-title>Crab spiders from Hainan Island, China (<tp:taxon-name><tp:taxon-name-part taxon-name-part-type="order">Araneae</tp:taxon-name-part></tp:taxon-name>, <tp:taxon-name><tp:taxon-name-part taxon-name-part-type="family">Thomisidae</tp:taxon-name-part></tp:taxon-name>).</article-title><source>Zootaxa</source><volume>2369</volume>: <fpage>1</fpage>–<lpage>68</lpage>. <ext-link xlink:type="simple" ext-link-type="doi" xlink:href="10.11646/zootaxa.2369.1.1">https://doi.org/10.11646/zootaxa.2369.1.1</ext-link></mixed-citation></ref></ref-list></tp:taxon-treatment>
